# Supplementary material for: The Role of Adjuvant Chemotherapy in Metaplastic Breast Carcinoma: A Competing Risk Analysis of the SEER Database
Source: Front Oncol. 2021 Apr 26;11:572230. doi: 10.3389/fonc.2021.572230 (PMC8107469; doi:10.3389/fonc.2021.572230)
Supplement: Supplementary file 1 [file Table_1.XLSX]

## Sheet: proportion_deaths_metaBC
Table S1. The proportion of deaths due to cancer and other causes in each variable
	No_Chemo				Chemo
Characteristics	BCSM		Deaths of other cause		BCSM		Deaths of other cause
	No. of death	%	No. of death	%	No. of death	%	No. of death	%
Marital_status
Married	23	0.1513	12	0.0789	77	0.1649	5	0.0107
Divorced	7	0.1628	5	0.1163	15	0.1562	1	0.0104
Single	12	0.2927	4	0.0976	42	0.2819	1	0.0067
Widowed	22	0.1746	28	0.2222	15	0.2381	2	0.0317
Age
18-49	3	0.12	1	0.04	43	0.192	1	0.0045
50-59	11	0.1864	3	0.0508	36	0.1593	2	0.0088
60-69	6	0.0909	5	0.0758	40	0.2	2	0.01
70-79	17	0.1753	12	0.1237	26	0.2453	3	0.0283
≥80	27	0.2348	28	0.2435	4	0.2105	1	0.0526
Race
White	48	0.1627	39	0.1322	101	0.176	6	0.0105
Black	10	0.2381	8	0.1905	32	0.2207	3	0.0207
API	4	0.1818	2	0.0909	14	0.2692	NA	NA
AI	2	0.6667	NA	NA	2	0.5	NA	NA
Median_household_income
Quartile 1	25	0.2404	13	0.125	48	0.2133	4	0.0178
Quartile 2	15	0.1415	12	0.1132	38	0.2088	3	0.0165
Quartile 3	16	0.1684	16	0.1684	33	0.1587	NA	NA
Quartile 4	8	0.1404	8	0.1404	30	0.1875	2	0.0125
Insurance
Uninsured	1	0.2	1	0.2	2	0.1818	NA	NA
Insured	63	0.1765	48	0.1345	147	0.1924	9	0.0118
Grade
I	3	0.0811	1	0.027	1	0.0476	1	0.0476
II	10	0.1449	9	0.1304	9	0.0968	3	0.0323
III	51	0.1992	39	0.1523	139	0.2103	5	0.0076
Stage
I	7	0.0593	6	0.0508	7	0.0458	2	0.0131
II	42	0.1981	35	0.1651	75	0.1566	4	0.0084
III	15	0.4688	8	0.25	67	0.4685	3	0.021
Tumor_size
T0/1	9	0.0726	8	0.0645	9	0.0506	2	0.0112
T2	26	0.1566	26	0.1566	60	0.1489	4	0.0099
T3	21	0.3818	11	0.2	48	0.3556	1	0.0074
T4	8	0.4706	4	0.2353	32	0.5424	2	0.0339
Node_status
N0	50	0.1567	41	0.1285	79	0.1413	6	0.0107
N1	8	0.2581	3	0.0968	44	0.2876	2	0.0131
N2	5	0.5556	3	0.3333	17	0.3778	NA	NA
N3	2	0.6667	NA	NA	9	0.5	1	0.0556
Subtype
HR-/HER2- (Triple Negative)	44	0.1725	38	0.149	103	0.194	6	0.0113
HR-/HER2+ (HER2 enriched)	1	0.1667	1	0.1667	5	0.1389	NA	NA
HR+/HER2- (LumiNAl A)	19	0.1919	10	0.101	37	0.1979	3	0.016
HR+/HER2+ (LumiNAl B)	NA	NA	NA	NA	4	0.1905	NA	NA
ER
Negative	49	0.1719	40	0.1404	119	0.1944	6	0.0098
Positive	15	0.1948	9	0.1169	30	0.184	3	0.0184
PR
Negative	55	0.178	46	0.1489	127	0.1884	9	0.0134
Positive	9	0.1698	3	0.0566	22	0.2178	NA	NA
HER2
Negative	63	0.178	48	0.1356	140	0.195	9	0.0125
Positive	1	0.125	1	0.125	9	0.1579	NA	NA
Surgery
No_surgery	4	0.4	3	0.3	7	0.3182	1	0.0455
BCS	17	0.1069	14	0.0881	31	0.1016	2	0.0066
Mastectomy	43	0.2228	32	0.1658	111	0.2478	6	0.0134
Radiation
None/Unknown	48	0.1992	39	0.1618	68	0.1937	5	0.0142
Yes	16	0.1322	10	0.0826	81	0.191	4	0.0094
BCSM, breast cancer specific mortality; ER, estrogen; PR, progesterone; NA, non-available.
